# Supplementary material for: In vitro assessment of antitumor immune responses using tumor antigen proteins produced by transgenic silkworms
Source: J Mater Sci Mater Med. 2021 May 17;32(6):58. doi: 10.1007/s10856-021-06526-6 (PMC8128804; doi:10.1007/s10856-021-06526-6)
Supplement: Supplementary file 1 — Supplementary Table 1 [file 10856_2021_6526_MOESM1_ESM.xlsx]

## Sheet: Supplementary Table 1
Supplementary Table 1. Associations between TA-specific responses and clinical factors
Clinical variable		TA-specific responses		p-value
		positive	negative
Age	≤65	5	5	0.3665
	>65	6	2
T classification	1-2	6	2	0.3665
	3-4	5	5
N classification	negative	3	1	>0.999
	positive	8	6
Stage	I-II	3	0	0.2451
	III-IV	8	7
TA, tumor antigen
